# Supplementary material for: Long-Term Trends and Determinants of Tuberculosis Burden in China, 1990–2023: Insights from the Global Burden of Disease Study 2023
Source: Pathogens. 2026 Mar 8;15(3):295. doi: 10.3390/pathogens15030295 (PMC13029187; doi:10.3390/pathogens15030295)
Supplement: Supplementary file 1 [file pathogens-15-00295-s001.zip]

Archive with 1 entries (1 files):
- pathogens-4122566-supplementary.pdf
